# Supplementary material for: Exposure to 6-PPD Quinone Disrupts Adsorption and Catabolism of Leucine and Causes Mitochondrial Dysfunction in Caenorhabditis elegans
Source: Toxics. 2025 Jun 28;13(7):544. doi: 10.3390/toxics13070544 (PMC12300368; doi:10.3390/toxics13070544)
Supplement: Supplementary file 1 [file toxics-13-00544-s001.zip]

Archive with 1 entries (1 files):
- toxics-3708330-supplementary.pdf
